# Supplementary material for: Integration of Genetic and Imaging Data to Detect QTL for Root Traits in Interspecific Soybean Populations
Source: Int J Mol Sci. 2025 Jan 28;26(3):1152. doi: 10.3390/ijms26031152 (PMC11817972; doi:10.3390/ijms26031152)
Supplement: Supplementary file 1 [file ijms-26-01152-s001.zip]

Archive with 1 entries (1 files):
- ijms-3417779-supplementary.pdf
